# Supplementary material for: Cord Blood Metabolite Profiles and Their Association with Autistic Traits in Childhood
Source: Metabolites. 2023 Nov 9;13(11):1140. doi: 10.3390/metabo13111140 (PMC10672851; doi:10.3390/metabo13111140)
Supplement: Supplementary file 1 [file metabolites-13-01140-s001.zip]

Archive with 1 entries (1 files):
- metabolites-2663432-supplementary.pdf
